# Supplementary material for: Serous Ovarian Carcinoma: Detailed Analysis of Clinico-Pathological Characteristics as Prognostic Factors
Source: Cancers (Basel). 2024 Oct 25;16(21):3611. doi: 10.3390/cancers16213611 (PMC11545192; doi:10.3390/cancers16213611)
Supplement: Supplementary file 1 [file cancers-16-03611-s001.zip]

Archive with 1 entries (1 files):
- cancers-3258949-supplementary.pdf
